# Supplementary material for: Young Adults’ Lived Experiences with Cancer-Related Cognitive Impairment: An Exploratory Qualitative Study
Source: Curr Oncol. 2023 Jun 9;30(6):5593–614. doi: 10.3390/curroncol30060422 (PMC10297401; doi:10.3390/curroncol30060422)
Supplement: Supplementary file 1 [file curroncol-30-00422-s001.zip]

Archive with 1 entries (1 files):
- curroncol-2414558-supplementary.pdf
